# Supplementary material for: Expression of Anti-Müllerian Hormone and Its Type 2 Receptor in the Ovary of Pregnant and Cyclic Domestic Cats
Source: Animals (Basel). 2022 Mar 30;12(7):877. doi: 10.3390/ani12070877 (PMC8997022; doi:10.3390/ani12070877)
Supplement: Supplementary file 1 [file animals-12-00877-s001.zip]

Archive with 3 entries (2 files):
- Supplementary/
- Supplementary/Figure S1. AMH western blot.jpg
- Supplementary/Figure S2. AMHRII western blot.jpg
